# Supplementary material for: Influence of PPM1D Mutations on Response and Survival Outcomes Following Bispecific Antibody Therapy in Relapsed and Refractory Multiple Myeloma Patients
Source: Biomedicines. 2026 Jun 20;14(6):1392. doi: 10.3390/biomedicines14061392 (PMC13297521; doi:10.3390/biomedicines14061392)
Supplement: Supplementary file 1 [file biomedicines-14-01392-s001.zip]

Archive with 1 entries (1 files):
- biomedicines-4355766-supplementary.pdf
